# Supplementary material for: Adult porcine genome-wide DNA methylation patterns support pigs as a biomedical model
Source: BMC Genomics. 2015 Oct 5;16:743. doi: 10.1186/s12864-015-1938-x (PMC4594891; doi:10.1186/s12864-015-1938-x)
Supplement: Additional file 1: Table S1. — Adult female Duroc RRBS and RNA-seq read depths. (XLSX 8 kb) [file 12864_2015_1938_MOESM1_ESM.xlsx]

## Sheet: Sheet1
	RRBS (1 x 100 bp)	RNA-seq (2 x 100 bp)
Sample	Total Reads	Total Read Pairs
Fat	45898921	47223701
Heart	36004406	46474210
Kidney	50000728	47565661
Liver	45117699	52484784
Lung	39138630	42115278
Lymph node	58424717	42796446
Muscle	55355102	48296978
Spleen	72279417	39615892
Average	50277453	45821619
