# Supplementary material for: Adult porcine genome-wide DNA methylation patterns support pigs as a biomedical model
Source: BMC Genomics. 2015 Oct 5;16:743. doi: 10.1186/s12864-015-1938-x (PMC4594891; doi:10.1186/s12864-015-1938-x)
Supplement: Additional file 2: Table S2. — Validation dataset RRBS and RNA-seq read depths. (XLSX 8 kb) [file 12864_2015_1938_MOESM2_ESM.xlsx]

## Sheet: Sheet1
	RRBS (40 - 220 bp PE)	RRBS (220 - 400 bp PE)	RRBS (40 - 220 bp SE)	RNA-seq (PE)
Sample	Total Read Pairs	Total Read Pairs	Total Reads	Total Read Pairs
Liver	16811426	17399171	54228857	38379848
Muscle	0	0	77608482	36605662
Spleen	16142044	16228522	54163266	30528696
