# Supplementary material for: Adult porcine genome-wide DNA methylation patterns support pigs as a biomedical model
Source: BMC Genomics. 2015 Oct 5;16:743. doi: 10.1186/s12864-015-1938-x (PMC4594891; doi:10.1186/s12864-015-1938-x)
Supplement: Additional file 4: Table S3. — CpG site coverage and methylation level in relation to genomic features. * denotes percent of sites covered out of total in size fraction. (XLSX 11 kb) [file 12864_2015_1938_MOESM4_ESM.xlsx]

## Sheet: Sheet1
	Total CpG sites		CpG sites in CpG Islands		CpG sites in CpG Island Shores			CpG sites in Genes		CpG sites in Exons		CpG sites in Introns
Total in Genome	30460512		2414042		2108751			9325027		1497995		7827032
Total in Size Fraction	2,810,612 (9.23%)		1,072,153 (44.41%)		318,413 (13.41%)			1,230,524 (12.60%)		443,726 (25.07%)		786,798 (9.84%)
Covered in All Samples*	529,902 (18.50%)		291,730 (27.21%)		49,823 (15.65%)			234,938 (19.09%)		92,648 (20.88%)		142,290 (18.08%)
	% Methylation	Variance	% Methylation	Variance	% Methylation	Variance	P-value	% Methylation	Variance	% Methylation	Variance	% Methylation	Variance	P-value
Fat	0.417176	0.155879	0.254069	0.127736	0.562715	0.127367	2.2e-16	0.435909	0.162791	0.362394	0.161875	0.483776	0.157578	2.2e-16
Heart	0.418217	0.155456	0.254121	0.127226	0.569791	0.127396	2.2e-16	0.436899	0.162534	0.361087	0.161024	0.486261	0.157339	2.2e-16
Kidney	0.401169	0.149635	0.245315	0.121308	0.536501	0.126717	2.2e-16	0.423849	0.157854	0.355982	0.158117	0.468038	0.152732	2.2e-16
Liver	0.403706	0.151409	0.24797	0.125231	0.543688	0.129624	2.2e-16	0.426234	0.161026	0.351717	0.158374	0.474753	0.156783	2.2e-16
Lung	0.413974	0.155018	0.253201	0.127691	0.560966	0.129133	2.2e-16	0.434751	0.163222	0.351752	0.162472	0.482283	0.157982	2.2e-16
Lymph Node	0.414505	0.159602	0.252395	0.128973	0.555187	0.135051	2.2e-16	0.432637	0.165977	0.360897	0.164339	0.479349	0.161511	2.2e-16
Muscle	0.395188	0.141567	0.243306	0.116411	0.530325	0.116067	2.2e-16	0.41423	0.148799	0.344424	0.147508	0.459682	0.144401	2.2e-16
Spleen	0.447503	0.15883	0.275666	0.132508	0.606249	0.124434	2.2e-16	0.464308	0.165617	0.385397	0.166056	0.515689	0.158638	2.2e-16
