# Supplementary material for: Adult porcine genome-wide DNA methylation patterns support pigs as a biomedical model
Source: BMC Genomics. 2015 Oct 5;16:743. doi: 10.1186/s12864-015-1938-x (PMC4594891; doi:10.1186/s12864-015-1938-x)
Supplement: Additional file 6: Table S4. — Proportion of unmethylated and methylated (>10 %) CpG sites across tissues. (XLSX 9 kb) [file 12864_2015_1938_MOESM6_ESM.xlsx]

## Sheet: Sheet1
	Unmethylated CpG	Methylated CpG (> 10%)
Fat	0.206818	0.576155
Heart	0.197012	0.57932
Kidney	0.181096	0.571408
Liver	0.187337	0.568659
Lung	0.215025	0.576258
Lymph Node	0.166522	0.561668
Muscle	0.157197	0.575695
Spleen	0.130907	0.608958
