# Supplementary material for: Adult porcine genome-wide DNA methylation patterns support pigs as a biomedical model
Source: BMC Genomics. 2015 Oct 5;16:743. doi: 10.1186/s12864-015-1938-x (PMC4594891; doi:10.1186/s12864-015-1938-x)
Supplement: Additional file 7: Table S5. — CpG methylation level across chromosomes. (XLSX 10 kb) [file 12864_2015_1938_MOESM7_ESM.xlsx]

## Sheet: Sheet1
	Fat	Heart	Kidney	Liver	Lung	Lymph Node	Muscle	Spleen
Chromosome	CpG Methylation	CpG Methylation	CpG Methylation	CpG Methylation	CpG Methylation	CpG Methylation	CpG Methylation	CpG Methylation
1	0.376611	0.378442	0.359726	0.364939	0.374403	0.373634	0.356118	0.404996
2	0.376441	0.378169	0.365065	0.370106	0.370106	0.376221	0.358076	0.405628
3	0.439183	0.443023	0.421848	0.427517	0.437759	0.437641	0.415039	0.470562
4	0.386641	0.386829	0.373329	0.375502	0.38345	0.383353	0.368121	0.413793
5	0.419855	0.421134	0.410283	0.411102	0.417352	0.417018	0.397957	0.45215
6	0.407106	0.411506	0.389883	0.392336	0.406434	0.405348	0.384139	0.440934
7	0.395597	0.396381	0.377409	0.381252	0.391153	0.38792	0.37472	0.423277
8	0.396764	0.396939	0.379968	0.384651	0.393024	0.392758	0.378163	0.422097
9	0.412712	0.411887	0.396888	0.397048	0.408744	0.410721	0.389708	0.439997
10	0.454009	0.455622	0.436944	0.437743	0.450801	0.455876	0.432504	0.479578
11	0.511096	0.511379	0.493374	0.498769	0.507542	0.507606	0.487805	0.538608
12	0.427834	0.430255	0.4115	0.418372	0.426292	0.42331	0.403337	0.459993
13	0.368962	0.370916	0.355113	0.357817	0.366563	0.368666	0.349798	0.393451
14	0.355764	0.355655	0.341639	0.342248	0.350933	0.353333	0.337354	0.382537
15	0.400241	0.401882	0.385988	0.385912	0.397339	0.398069	0.382197	0.427215
16	0.448111	0.450176	0.424203	0.430895	0.440053	0.451075	0.422174	0.479501
17	0.423377	0.423041	0.404458	0.403982	0.416396	0.417623	0.399901	0.457867
18	0.428424	0.425979	0.413688	0.416935	0.425213	0.420748	0.404374	0.458538
Autosomal Average	0.412707	0.413845	0.396739	0.39984	0.409087	0.410051	0.391194	0.441707
X	0.488058	0.475938	0.480371	0.456734	0.476489	0.495564	0.465192	0.538142
