# Supplementary material for: Adult porcine genome-wide DNA methylation patterns support pigs as a biomedical model
Source: BMC Genomics. 2015 Oct 5;16:743. doi: 10.1186/s12864-015-1938-x (PMC4594891; doi:10.1186/s12864-015-1938-x)
Supplement: Additional file 8: Table S6. — Proportion of unmethylated CpG sites across chromosomes. (XLSX 11 kb) [file 12864_2015_1938_MOESM8_ESM.xlsx]

## Sheet: Sheet1
	Fat	Heart	Kidney	Liver	Lung	Lymph Node	Muscle	Spleen
Chromosome	Unmethylated CpG	Unmethylated CpG	Unmethylated CpG	Unmethylated CpG	Unmethylated CpG	Unmethylated CpG	Unmethylated CpG	Unmethylated CpG
1	0.23201	0.224023	0.204943	0.213935	0.244631	0.191136	0.181414	0.150102
2	0.227867	0.217562	0.197325	0.206083	0.235602	0.183302	0.172023	0.147769
3	0.195938	0.188452	0.172196	0.178401	0.206035	0.160451	0.15143	0.129633
4	0.226544	0.212353	0.194996	0.204887	0.232721	0.18147	0.169351	0.13878
5	0.199184	0.195186	0.174697	0.178362	0.20847	0.165202	0.153542	0.130846
6	0.195771	0.189168	0.174419	0.178073	0.205001	0.156491	0.146424	0.125262
7	0.223253	0.210793	0.197052	0.203017	0.232247	0.178128	0.169727	0.144307
8	0.238753	0.224991	0.202672	0.210679	0.236301	0.191463	0.182605	0.146575
9	0.211309	0.200602	0.189594	0.191099	0.222834	0.16805	0.160826	0.131929
10	0.202395	0.192366	0.175652	0.184283	0.207682	0.162767	0.158451	0.129217
11	0.157594	0.153727	0.138313	0.142128	0.160841	0.126972	0.117022	0.0948551
12	0.192912	0.181759	0.170436	0.172106	0.20231	0.154273	0.146234	0.123249
13	0.247097	0.238095	0.217988	0.222236	0.257993	0.198258	0.193168	0.158842
14	0.238459	0.224112	0.208621	0.214465	0.246251	0.192109	0.179586	0.149686
15	0.22148	0.205656	0.189939	0.200364	0.230728	0.179033	0.168235	0.138191
16	0.183811	0.175534	0.166075	0.170805	0.191087	0.150341	0.138518	0.112051
17	0.188139	0.176541	0.165302	0.173313	0.195492	0.149758	0.144138	0.111496
18	0.201488	0.18552	0.166667	0.176542	0.200526	0.156342	0.145825	0.117032
Autosomal Average	0.210222	0.199802	0.183716	0.190043	0.217597	0.169197	0.159918	0.132212
X	0.0722292	0.0684056	0.0617012	0.0705531	0.081762	0.0537922	0.0476116	0.0370312
