# Supplementary material for: Adult porcine genome-wide DNA methylation patterns support pigs as a biomedical model
Source: BMC Genomics. 2015 Oct 5;16:743. doi: 10.1186/s12864-015-1938-x (PMC4594891; doi:10.1186/s12864-015-1938-x)
Supplement: Additional file 9: Table S7. — Proportion of methylated (>10 %) CpG sites across chromosomes. (XLSX 11 kb) [file 12864_2015_1938_MOESM9_ESM.xlsx]

## Sheet: Sheet1
	Fat	Heart	Kidney	Liver	Lung	Lymph Node	Muscle	Spleen
Chromosome	Methylated CpG (> 10%)	Methylated CpG (> 10%)	Methylated CpG (> 10%)	Methylated CpG (> 10%)	Methylated CpG (> 10%)	Methylated CpG (> 10%)	Methylated CpG (> 10%)	Methylated CpG (> 10%)
1	0.526896	0.530684	0.519228	0.51747	0.527672	0.510738	0.526827	0.561243
2	0.540224	0.545613	0.535133	0.537878	0.54494	0.524004	0.540648	0.574808
3	0.600385	0.604414	0.595645	0.597019	0.60185	0.587289	0.602651	0.63079
4	0.540344	0.543002	0.533894	0.532486	0.542651	0.524472	0.53835	0.570328
5	0.586016	0.589181	0.585016	0.581268	0.583517	0.569941	0.583434	0.614459
6	0.579568	0.583432	0.57639	0.571823	0.580939	0.566094	0.57934	0.616279
7	0.549497	0.555025	0.543283	0.540753	0.550653	0.534008	0.547998	0.582693
8	0.537107	0.537407	0.533153	0.528649	0.537257	0.523745	0.532703	0.568483
9	0.565556	0.573855	0.564567	0.56246	0.56805	0.555708	0.565169	0.599484
10	0.602018	0.606212	0.59752	0.593326	0.601957	0.58816	0.601532	0.625236
11	0.673214	0.675224	0.673832	0.669038	0.675791	0.663213	0.674966	0.701928
12	0.600589	0.605203	0.596824	0.593257	0.600164	0.586435	0.601183	0.631302
13	0.511274	0.514303	0.503744	0.506815	0.510475	0.49735	0.507488	0.536598
14	0.50957	0.516249	0.501623	0.500479	0.506818	0.489255	0.510343	0.548622
15	0.554368	0.55672	0.549129	0.542607	0.551695	0.536138	0.555009	0.582754
16	0.625557	0.627103	0.615825	0.614825	0.623192	0.609732	0.618645	0.653479
17	0.604292	0.605428	0.591738	0.593472	0.603157	0.585999	0.604292	0.642375
18	0.589137	0.587277	0.584007	0.584007	0.591317	0.566628	0.585033	0.625561
Autosomal Average	0.571978	0.575352	0.566697	0.564868	0.572338	0.556606	0.570867	0.60369
X	0.818982	0.805049	0.823853	0.794417	0.804944	0.822491	0.822491	0.862508
