# Supplementary material for: Adult porcine genome-wide DNA methylation patterns support pigs as a biomedical model
Source: BMC Genomics. 2015 Oct 5;16:743. doi: 10.1186/s12864-015-1938-x (PMC4594891; doi:10.1186/s12864-015-1938-x)
Supplement: Additional file 10: Table S8. — Methylation level, proportion unmethylated, and methylated (>10 %) CpG sites across chromosomes in male validation dataset. (XLSX 11 kb) [file 12864_2015_1938_MOESM10_ESM.xlsx]

## Sheet: Sheet1
	Liver			Muscle			Spleen
Chromosome	CpG Methylation	Unmethylated CpG	Methylated CpG (> 10%)	CpG Methylation	Unmethylated CpG	Methylated CpG (> 10%)	CpG Methylation	Unmethylated CpG	Methylated CpG (> 10%)
1	0.4987	0.169043	0.658358	0.4374	0.257668	0.588234	0.5253	0.156894	0.674967
2	0.497	0.16848	0.66476	0.4329	0.25252	0.593719	0.5181	0.162453	0.674929
3	0.5666	0.131188	0.74144	0.5133	0.199344	0.678065	0.5936	0.125734	0.749851
4	0.5221	0.153041	0.688358	0.4561	0.241347	0.605517	0.5443	0.142905	0.699144
5	0.5455	0.141294	0.717382	0.4863	0.216869	0.652331	0.5718	0.13587	0.728493
6	0.5312	0.139451	0.716704	0.4777	0.208034	0.65417	0.5649	0.12758	0.73137
7	0.5308	0.149034	0.699749	0.4676	0.232416	0.622637	0.554	0.141492	0.710222
8	0.5398	0.145202	0.698872	0.482	0.234352	0.624479	0.5657	0.132689	0.714535
9	0.5377	0.141605	0.71371	0.4807	0.233372	0.633192	0.5696	0.132856	0.725898
10	0.566	0.133254	0.73738	0.5064	0.217483	0.655856	0.5928	0.124346	0.745728
11	0.6162	0.0993105	0.790598	0.5656	0.167569	0.726045	0.6402	0.0903818	0.802196
12	0.5489	0.132843	0.734651	0.4918	0.196899	0.673825	0.5746	0.125859	0.740781
13	0.4943	0.181442	0.645033	0.429	0.275975	0.567457	0.5155	0.170594	0.657071
14	0.4831	0.169014	0.651796	0.4148	0.267621	0.56584	0.5087	0.157122	0.667125
15	0.53	0.151447	0.68925	0.4785	0.232405	0.629886	0.5544	0.138032	0.706826
16	0.5594	0.122531	0.746389	0.5099	0.195588	0.680563	0.5965	0.106459	0.768705
17	0.5262	0.134908	0.722612	0.4692	0.217003	0.640992	0.5613	0.118743	0.738037
18	0.5556	0.126772	0.7351	0.4939	0.207687	0.655959	0.5853	0.10986	0.75416
Autosomal Average	0.536061	0.143881	0.708452	0.477394	0.225231	0.636043	0.563144	0.133326	0.721669
X	0.5549	0.166613	0.716475	0.4955	0.248581	0.642228	0.5769	0.152181	0.730146
