# Supplementary material for: Adult porcine genome-wide DNA methylation patterns support pigs as a biomedical model
Source: BMC Genomics. 2015 Oct 5;16:743. doi: 10.1186/s12864-015-1938-x (PMC4594891; doi:10.1186/s12864-015-1938-x)
Supplement: Additional file 11: Table S9. — Non-CpG site coverage and methylation level in relation to genomic features. * denotes percent of sites covered out of total in size fraction. (XLSX 11 kb) [file 12864_2015_1938_MOESM11_ESM.xlsx]

## Sheet: Sheet1
	Total Non-CpG sites		Non-CpG sites in CpG Islands		Non-CpG sites in CpG Island Shores		Non-CpG sites in Genes		Non-CpG sites in Exons		Non-CpG sites in Introns
Total in Genome	989551541		14041755		40496587		243930103		18598397		225331706
Total in Size Fraction	24,543,631 (2.48%)		5,776,318 (41.14%)		3,758,593 (9.28%)		9,483,986 (3.89%)		2,347,678 (12.62%)		7,136,308 (3.17%)
Covered in All Samples*	2,191,233 (8.93%)		858,328 (14.86%)		282,544 (7.52%)		949,571 (10.01%)		308,000 (13.12%)		641,571 (8.99%)
	% Methylation	Variance	% Methylation	Variance	% Methylation	Variance	% Methylation	Variance	% Methylation	Variance	% Methylation	Variance
Fat	0.00646047	0.00120762	0.00599214	0.00116938	0.00648958	0.0011897	0.00649256	0.00118705	0.0061807	0.00102749	0.00664228	0.00126358
Heart	0.00662542	0.00116487	0.00606191	0.00109428	0.00675262	0.00118731	0.00665074	0.00115263	0.00632983	0.00100559	0.00680479	0.00122315
Kidney	0.00646288	0.00110857	0.0060959	0.00108016	0.00646431	0.00109502	0.00651486	0.00109715	0.00623824	0.00094312	0.00664765	0.00117104
Liver	0.00610067	0.00110891	0.00582718	0.00108745	0.00602699	0.00109318	0.00615022	0.00109823	0.00590624	0.0009459	0.00626734	0.00117132
Lung	0.00634487	0.00121753	0.00592109	0.00117787	0.00633736	0.00119995	0.00633567	0.00120833	0.00605674	0.00105492	0.00646957	0.00128193
Lymph Node	0.00604318	0.00112216	0.00579227	0.00109565	0.00594605	0.00110351	0.00603806	0.00109666	0.00583072	0.000954012	0.0061376	0.00116511
Muscle	0.00657907	0.00105994	0.0059818	0.00100482	0.00667244	0.00106389	0.00662332	0.00104608	0.00626058	0.000899461	0.00679745	0.00111637
Spleen	0.00666533	0.00113123	0.0062149	0.00109072	0.00667007	0.00113276	0.00667052	0.00110875	0.00640879	0.000961154	0.00679617	0.00117955
