# Supplementary material for: Adult porcine genome-wide DNA methylation patterns support pigs as a biomedical model
Source: BMC Genomics. 2015 Oct 5;16:743. doi: 10.1186/s12864-015-1938-x (PMC4594891; doi:10.1186/s12864-015-1938-x)
Supplement: Additional file 12: Table S10. — Methylation at CHG and CHH sites. (XLSX 10 kb) [file 12864_2015_1938_MOESM12_ESM.xlsx]

## Sheet: Sheet1
	Total CHG sites		Total CHH sites
Total in Genome	226696155		762855386
Total in Size Fraction	8,145,630 (3.59%)		16,398,001 (2.15%)
Covered in All Samples	783,091 (9.61%)		1,369,831 (8.35%)
	% Methylation	Variance	% Methylation	Variance	P-value
Fat	0.00808705	0.00118609	0.00553625	0.00120974	2.2e-16
Heart	0.0083141	0.00114171	0.00566592	0.00116726	2.2e-16
Kidney	0.0081138	0.00107631	0.00552482	0.00111551	2.2e-16
Liver	0.00780533	0.00107434	0.00513209	0.00111613	2.2e-16
Lung	0.0079811	0.00119256	0.00541517	0.001222	2.2e-16
Lymph Node	0.00784503	0.00108666	0.00501938	0.00113035	2.2e-16
Muscle	0.0080691	0.00100242	0.00573244	0.00108311	2.2e-16
Spleen	0.00860298	0.00108285	0.00556437	0.00114668	2.2e-16
