# Supplementary material for: Adult porcine genome-wide DNA methylation patterns support pigs as a biomedical model
Source: BMC Genomics. 2015 Oct 5;16:743. doi: 10.1186/s12864-015-1938-x (PMC4594891; doi:10.1186/s12864-015-1938-x)
Supplement: Additional file 13: Table S11. — Proportion of unmethylated non-CpG sites across chromosomes. (XLSX 11 kb) [file 12864_2015_1938_MOESM13_ESM.xlsx]

## Sheet: Sheet1
	Fat	Heart	Kidney	Liver	Lung	Lymph Node	Muscle	Spleen
Chromosome	Unmethylated Non-CpG	Unmethylated Non-CpG	Unmethylated Non-CpG	Unmethylated Non-CpG	Unmethylated Non-CpG	Unmethylated Non-CpG	Unmethylated Non-CpG	Unmethylated Non-CpG
1	0.813788	0.833874	0.782506	0.812501	0.825743	0.772146	0.765508	0.736491
2	0.806319	0.823942	0.773316	0.802212	0.816635	0.760667	0.757861	0.730641
3	0.816547	0.833788	0.784728	0.812038	0.827527	0.769898	0.767998	0.736031
4	0.808676	0.826846	0.775165	0.805263	0.817085	0.762682	0.755993	0.725603
5	0.805576	0.826292	0.770744	0.799885	0.818825	0.75921	0.758504	0.724065
6	0.811163	0.831135	0.781478	0.809728	0.823888	0.767268	0.762794	0.733683
7	0.81579	0.838427	0.785318	0.815639	0.828739	0.775479	0.771432	0.741868
8	0.815697	0.833022	0.783173	0.809322	0.823109	0.769022	0.764863	0.731833
9	0.80693	0.825862	0.777015	0.806386	0.81896	0.763222	0.753297	0.731342
10	0.81128	0.83183	0.781429	0.810164	0.821443	0.771949	0.76131	0.734301
11	0.799107	0.813821	0.759758	0.787217	0.8085	0.74754	0.742245	0.70492
12	0.81288	0.832213	0.781766	0.811128	0.824818	0.773122	0.767954	0.735631
13	0.815856	0.835673	0.783913	0.814468	0.825321	0.775314	0.766705	0.738237
14	0.818072	0.837836	0.784769	0.817705	0.828788	0.775437	0.768732	0.745278
15	0.810776	0.832032	0.781016	0.811867	0.82613	0.77092	0.760838	0.734311
16	0.811685	0.832851	0.781814	0.81041	0.823672	0.768553	0.761728	0.73311
17	0.815463	0.836073	0.786938	0.814634	0.827122	0.770721	0.765637	0.736228
18	0.81465	0.836774	0.786769	0.812052	0.827828	0.767181	0.767367	0.734803
Autosomal Average	0.811681	0.831238	0.78009	0.809034	0.823007	0.767796	0.762265	0.732688
X	0.812766	0.83172	0.779455	0.807569	0.821951	0.761631	0.7638	0.727073
