# Supplementary material for: Adult porcine genome-wide DNA methylation patterns support pigs as a biomedical model
Source: BMC Genomics. 2015 Oct 5;16:743. doi: 10.1186/s12864-015-1938-x (PMC4594891; doi:10.1186/s12864-015-1938-x)
Supplement: Additional file 14: Table S12. — Proportion of methylated (>1 %) non-CpG sites across chromosomes. (XLSX 11 kb) [file 12864_2015_1938_MOESM14_ESM.xlsx]

## Sheet: Sheet1
	Fat	Heart	Kidney	Liver	Lung	Lymph Node	Muscle	Spleen
Chromosome	Methylated Non-CpG (> 1%)	Methylated Non-CpG (> 1%)	Methylated Non-CpG (> 1%)	Methylated Non-CpG (> 1%)	Methylated Non-CpG (> 1%)	Methylated Non-CpG (> 1%)	Methylated Non-CpG (> 1%)	Methylated Non-CpG (> 1%)
1	0.15373	0.160169	0.1799	0.175743	0.144742	0.186144	0.19834	0.212119
2	0.15318	0.162679	0.181443	0.177323	0.146321	0.189081	0.198304	0.20927
3	0.152249	0.162757	0.181443	0.178784	0.144829	0.191143	0.200381	0.215365
4	0.152855	0.160808	0.181223	0.174914	0.147868	0.188058	0.202057	0.213091
5	0.156342	0.162669	0.185988	0.180862	0.147675	0.191185	0.199742	0.216119
6	0.152021	0.158222	0.179576	0.175295	0.143182	0.187289	0.198555	0.210383
7	0.153896	0.158616	0.180277	0.176465	0.14383	0.187484	0.197937	0.21084
8	0.151195	0.16138	0.181996	0.178122	0.14789	0.188592	0.199762	0.214443
9	0.156112	0.163578	0.183025	0.177322	0.147941	0.192062	0.205785	0.214128
10	0.156324	0.164435	0.18506	0.181443	0.150104	0.191682	0.208601	0.21622
11	0.161309	0.170571	0.192419	0.188793	0.154779	0.20021	0.210681	0.225461
12	0.154647	0.163726	0.182088	0.17857	0.147259	0.187697	0.201937	0.214329
13	0.15098	0.160623	0.180398	0.176599	0.145742	0.185073	0.197074	0.212529
14	0.148865	0.1581	0.177311	0.172424	0.141457	0.185146	0.195032	0.206707
15	0.156492	0.164839	0.181534	0.1783	0.144596	0.189053	0.202211	0.214949
16	0.152268	0.157279	0.178834	0.174708	0.145529	0.190475	0.19486	0.211879
17	0.152696	0.159465	0.178942	0.17542	0.142764	0.18835	0.198213	0.2132
18	0.15638	0.160332	0.181647	0.179967	0.1458	0.194374	0.20052	0.215409
Autosomal Average	0.153975	0.16168	0.181839	0.177836	0.146239	0.189617	0.200555	0.213691
X	0.157627	0.164239	0.186949	0.182947	0.151131	0.198173	0.203773	0.219493
