# Supplementary material for: Adult porcine genome-wide DNA methylation patterns support pigs as a biomedical model
Source: BMC Genomics. 2015 Oct 5;16:743. doi: 10.1186/s12864-015-1938-x (PMC4594891; doi:10.1186/s12864-015-1938-x)
Supplement: Additional file 20: Table S13. — GO terms and KEGG pathways enriched for ASE. (XLSX 10 kb) [file 12864_2015_1938_MOESM20_ESM.xlsx]

## Sheet: Sheet1
GO Terms	Count	%	PValue	Fold Enrichment	Benjamini
GO:0060548~negative regulation of cell death	16	6.20155	9.62e-07	4.88922	0.00144202
GO:0006979~response to oxidative stress	13	5.03876	2.51e-06	5.79041	0.00188222
GO:0043066~negative regulation of apoptosis	15	5.81395	4.2e-06	4.65583	0.00209545
GO:0043069~negative regulation of programmed cell death	15	5.81395	4.79e-06	4.60148	0.00179486
GO:0034614~cellular response to reactive oxygen species	7	2.71318	7.34e-06	14.5229	0.00219886
GO:0010941~regulation of cell death	22	8.52713	1.49e-05	2.97505	0.00372541
GO:0042127~regulation of cell proliferation	20	7.75194	1.72e-05	3.17258	0.00368725
GO:0034599~cellular response to oxidative stress	7	2.71318	1.76e-05	12.5425	0.00329847
GO:0042981~regulation of apoptosis	21	8.13953	3.87e-05	2.88434	0.00642119
GO:0051259~protein oligomerization	11	4.26357	4.17e-05	5.3204	0.00623202
GO:0043067~regulation of programmed cell death	21	8.13953	4.69e-05	2.8447	0.00637649
GO:0051262~protein tetramerization	7	2.71318	9.62e-05	9.35375	0.0119496
GO:0051289~protein homotetramerization	6	2.32558	0.000139	11.8258	0.0159391
GO:0000302~response to reactive oxygen species	8	3.10078	0.00014	7.00789	0.014932
GO:0006800~oxygen and reactive oxygen species metabolic process	7	2.71318	0.000166	8.49032	0.016426
GO:0051260~protein homooligomerization	8	3.10078	0.000288	6.24465	0.0266213
GO:0070301~cellular response to hydrogen peroxide	5	1.93798	0.000396	14.0783	0.0343588
KEGG Pathways	Count	%	PValue	Fold Enrichment	Benjamini
hsa03010:Ribosome	6	2.32558	6.05e-08	50.5526	7.14e-06
ssc00590:Arachidonic acid metabolism	4	1.55039	1.78e-05	67.4035	0.00104812
hsa03040:Spliceosome	5	1.93798	9.3e-05	20.2211	0.00365012
hsa04142:Lysosome	5	1.93798	0.000127	18.7232	0.00374143
hsa00240:Pyrimidine metabolism	4	1.55039	0.000917	20.2211	0.0214224
hsa00410:beta-Alanine metabolism	3	1.16279	0.00138559	50.5526	0.0269003
hsa05016:Huntington's disease	4	1.55039	0.00223955	14.9786	0.0370895
ssc03320:PPAR signaling pathway	3	1.16279	0.00255361	37.9145	0.0370115
hsa00520:Amino sugar and nucleotide sugar metabolism	3	1.16279	0.00326233	33.7018	0.0419379
